# Supplementary material for: A miniature, subterranean, blind cobitid loach, Gitchak nakana, new genus and species, is the first groundwater-dwelling fish from Northeast India
Source: Sci Rep. 2026 Feb 26;16:7746. doi: 10.1038/s41598-026-40425-6 (PMC12949253; doi:10.1038/s41598-026-40425-6)
Supplement: Supplementary file 1 — Supplementary Material 1 [file 41598_2026_40425_MOESM1_ESM.phy]

 2 2022
Gitchak_nakana_CDN1 CCCCTTATCAAAATCATCAATGACGCACTAATTGACCTGCCCTCTCCAACCAATATCTCAGCATGATGAAACTTCGGCTCCCTCCTGGGCTTATGCCTTATTGCCCAAATCCTTACAGGGCTATTTCTAGCCATACACTACACCCCAGACATTTCAACCGCATTCTCCTCCGTCACCCATATCTGCCGAGATGTAAACTACGGCTGACTAATCCGCAACATACATGCCAACGGAGCCTCATTCTTCTTCATCTGCATTTACGTACACGTCGCCCGAGGCCTCTACTACGGGTCTTACTTGTATAAAGAGACATGAAATATTGGGGTGGCCCTCCTACTATTAGTAATAATAACAGCATTTGTAGGCTACGTACTTCCATGAGGACAAATATCTTTCTGAGGCGCCACAGTAATTACCAACCTCTTATCTGCTATCCCCTTTATTGGGGATATGCTAGTCCAATGGATCTGAGGAGGCTTCTCAGTAGATAATGCAACCCTAACACGATTCTTTGCCTTCCACTTCCTGTTCCCATTCCTTATTGCAGCCGCAGCTATCCTCCACCTACTCTTTCTACATGAAACAGGGTCAAACAACCCAACAGGGCTAAACTCTGACGCAGACAAAATCTCATTCCACCCCTACTTCTCATATAAAGACCTCTTAGGATTCACAATTATACTTCTAGCACTGACATCATTAGCCCTATTCTCTCCAAACCTCTTAGGAGACTCAGAAAACTTCATTCCGGCAAACCCATTAGTTACACCCCCACACATCAAGCCTGAGTGATACTTCCTATTCGCCTACGCGATCCTACGATCCATCCCCAACAAACTAGGAGGGGTCCTCGCACTCCTGTTCTCCATCCTTATCCTAATCGTGGTCCCAATATTACACACCTCAAAACAACGAAGCCTAGCATTCCGCCCAATCACCCAATTCCTTTTCTGAACCCTCGTCGCAGACATAGCCATCCTCACGTGAATCGGAGGAATGCCAGTAGAGCACCCATTCATCATTATCGGCCAACTAGCATCCGTGCTCTATTTCACCCTATTCTTAGTCCTCACCCCCATAGCCGGACACCTAGAAAATAAAACACTAAAATGANNNNNNNNCCAGCCTCTGCACACCCTTCGCAGTGCTGAGAAAGAACTTCTCCCGGGCTACCACCAGTTTGAATGGCAACCGGCTCTGAAGAACGTTTCCTGCTCCTGGGATGTGGGCATCATTGATGGCCTCTCAGGTTGGACGTCCTCCGTGGATGATGTCCCCGCAGAAACCATCGCCAGAAGGTTCCGTTATGATGTGGCACTAGTTTCTGCATTGAAAGACTTGGAGGAGGACATCATGGAGGGGTTAAGAGTGAGAGGCCTGGATGACAGCACGTGCACCTCTGGTTTTACCGTGGTGATAAAGGAATCATGTGATGGCATGGGAGATGTTAGCGAGAAGCATGGGTCTGGCCCAGCAGTGCCTGAAAAGGCTGTGAGGTTTTCCTTCACCATCATGTCTATCTCCATCCGAGCTGATGGTGAGGAGGACGCAGTCACGATCTTCCAAGAACAGAAGCCGAACTCAGAGCTCTCCTGCAGACCTTTGTGTCTCATGTTTGTGGATGAATCAGACCACGAAACCCTCACGGCCATCTTGGGACCCGTGGTGGCAGAGCGGAAAGCCATGCTGGAAAGTCGGCTAATCCTGTCTGTCGGCGGTTTGCTACGTTCTTTTAGGTTCTTCTTCAGAGGTACAGGCTATGATGAGAAGATGGTACGTGAAATGGAAGGTCTAGAAGCTTCAGGTTCCATGTATGTATGCACTCTATGTGATTCGACTCGAGCCGAGGCTTCTCAAAACATGGTGCTGCATTCCATCACACGCAACCACAGCGAAAACCTGGAGCGTTACGAGATATGGAGGACAAATCCGTTCTCGGAAACCGCAGAGGAACTCCGTGACCGAGTCAAAGGCGTTTCTGCCAAGCCTTTCATGGAGACTCAGCCCACCCTGGACGCCCTG
Gitchak_nakana_CDN2 CCCCTTATCAAAATCATCAATGACGCACTAATTGACCTGCCCTCTCCAACCAATATCTCAGCATGATGAAACTTCGGCTCCCTCCTGGGCTTATGCCTTATTGCCCAAATCCTTACAGGGCTATTTCTAGCCATACACTACACCCCAGACATTTCAACCGCATTCTCCTCCGTCACCCATATCTGCCGAGATGTAAACTACGGCTGACTAATCCGCAACATACATGCCAACGGAGCCTCATTCTTCTTCATCTGCATTTACGTACACGTCGCCCGAGGCCTCTACTACGGGTCTTACTTGTATAAAGAGACATGAAATATTGGGGTGGCCCTCCTACTATTAGTAATAATAACAGCATTTGTAGGCTACGTACTTCCATGAGGACAAATATCTTTCTGAGGCGCCACAGTAATTACCAACCTCTTATCTGCTATCCCCTTTATTGGGGATATGCTAGTCCAATGGATCTGAGGAGGCTTCTCAGTAGATAATGCAACCCTAACACGATTCTTTGCCTTCCACTTCCTGTTCCCATTCCTTATTGCAGCCGCAGCTATCCTCCACCTACTCTTTCTACATGAAACAGGGTCAAACAACCCAACAGGGCTAAACTCTGACGCAGACAAAATCTCATTCCACCCCTACTTCTCATATAAAGACCTCTTAGGATTCACAATTATACTTCTAGCACTGACATCATTAGCCCTATTCTCTCCAAACCTCTTAGGAGACTCAGAAAACTTCATTCCGGCAAACCCATTAGTTACACCCCCACACATCAAGCCTGAGTGATACTTCCTATTCGCCTACGCGATCCTACGATCCATCCCCAACAAACTAGGAGGGGTCCTCGCACTCCTGTTCTCCATCCTTATCCTAATCGTGGTCCCAATATTACACACCTCAAAACAACGAAGCCTAGCATTCCGCCCAATCACCCAATTCCTTTTCTGAACCCTCGTCGCAGACATAGCCATCCTCACGTGAATCGGAGGAATGCCAGTAGAGCACCCATTCATCATTATCGGCCAACTAGCATCCGTGCTCTATTTCACCCTATTCTTAGTCCTCACCCCCATAGCCGGACACCTAGAAAATAAAACACTAAAATGACWGATATTCCAGCCTCTGCACACCCTTCGCAGTGYTGAGAAAGAACTTCTCCCGGGCTACCACCAGTTTGAAKGGMAACCGGCTCTGAAGAACGTTKCCTGCTCCTGGGATGTGGGCATCATTGATGGCCTCTCAGGTTGGACGTCCTCSGTGGATGATGTCCCCGCAGAAACCATCGCCAGAAGGTTCCGTTATGAKGTGGCASTAGTTTCTGCATTGAARGACTTGGAGGAGGACATCRTGGAGGGGTTAAGAGTGAGAGGCCTGGATGACAGCACGTGCACCTCTGGTTTTACCGTGGTGATAAAGGAATCATGTGATGGCATGGGAGATGTTAGCGAGAAGCATGGGTCTGGCCCAGCAGTGCCTGAAAAGGCTGTGAGGTTTTCCTTCACCATCATGTCTATCTCCATCCGAGCTGATGGTGAGGAGGACGCAGTCACGATCTTCCAAGAACAGAAGCCGAACTCAGAGCTCTCCTGCAGACCTTTGTGTCTCATGTTTGTGGATGAATCAGACCACGAAACCCTCACGGCCATCTTGGGACCCGTGGTGGCAGAGCGGAAAGCCATGCTGGAAAGTCGGCTAATCCTGTCTGTCGGCGGTTTGCTACGTTCTTTTAGGTTCTTCTTCAGAGGTACAGGCTATGATGAGAAGATGGTACGTGAAATGGAAGGTCTAGAAGCTTCAGGTTCCATGTATGTATGCACTCTATGTGATTCGACTCGAGCCGAGGCTTCTCAAAACATGGTGCTGCATTCCATCACACGCAACCACAGCGAAAACCTGGAGCGTTACGAGATATGGAGGACAAATCCGTTCTCGGAAACCGCAGAGGAACTCCGTGACCGAGTCAAAGGCGTTTCTGCCAAGCCTTTCATGGAGACTCAGCCCACCCTGGACGCCCTG
