# Supplementary material for: A miniature, subterranean, blind cobitid loach, Gitchak nakana, new genus and species, is the first groundwater-dwelling fish from Northeast India
Source: Sci Rep. 2026 Feb 26;16:7746. doi: 10.1038/s41598-026-40425-6 (PMC12949253; doi:10.1038/s41598-026-40425-6)
Supplement: Supplementary file 2 — Supplementary Material 2 [file 41598_2026_40425_MOESM2_ESM.phy]

 9 639
Pangio_cf_shelfordii_1_LR12_28_Kalimantan_LR12318 GGTGCCTGGGCCGGGATAGTTGGAACTGCTCTCAGCCTCCTAATTCGGGCTGAGCTCAGCCAACCCGGCTCACTGCTTGGCGACGACCAAATTTATAACGTCATTGTAACCGCCCACGCCTTCGTTATAATTTTCTTTATAGTAATGCCAATCCTCATTGGGGGATTCGGGAACTGACTAATTCCGCTTATGATTGGTGCCCCTGATATAGCATTTCCTCGAATAAATAACATAAGCTTTTGACTCCTGCCGCCGTCTTTTCTCCTGCTTCTAGCCTCCTCAGGCGTGGAAGCTGGGGCTGGAACAGGGTGAACTGTTTACCCACCATTAGCAGGTAACCTCGCCCACGCTGGCGCATCCGTTGACCTAACCATCTTCTCACTCCACTTAGCCGGTGTGTCTTCTATCTTAGGGGCAATTAACTTCATTACTACTACAATTAATATGAAACCCCCAGCAATCTCCCAATATCAAACACCGCTATTCATCTGAGCAGTACTTATTACGGCCGTCCTTCTCTTATTATCACTCCCAGTTCTTGCCGCCGGGATTACGATGCTACTCACAGACCGAAACCTAAACACAACATTCTTCGACCCAGCTGGGGGAGGAGACCCAATCCTTTATCAACACTTGTTC
Pangio_cf_shelfordii_LR09_11_PeninsularMalaysia_LR11476 GGTGCCTGAGCCGGAATAGTTGGAACTGCCCTCAGCCTGTTGATCCGGGCTGAGCTCAGCCAACCTGGCTCATTGCTTGGTGACGACCAAATTTATAACGTCATTGTTACCGCCCACGCCTTTGTAATAATCTTCTTTATAGTGATGCCAATTCTCATTGGAGGATTTGGTAATTGACTTATCCCACTTATGATTGGTGCCCCCGACATGGCATTCCCCCGAATAAACAACATAAGCTTCTGACTTCTACCCCCCTCCTTTCTTCTTCTCCTGGCCTCCTCCGGCGTAGAAGCGGGGGCTGGGACAGGATGAACTGTTTATCCACCACTAGCAGGCAACCTTGCCCATGCTGGTGCATCCGTAGACCTAACCATCTTCTCCCTCCACTTAGCTGGTGTATCCTCCATCTTGGGGGCAATTAACTTTATTACTACAACAATTAATATAAAACCCCCAGCCATCTCCCAATATCAAACACCCCTATTTATCTGAGCGGTACTTATTACAGCTGTACTTCTTCTATTGTCACTACCAGTCCTTGCTGCTGGAATTACAATGCTTCTTACAGACCGAAACCTAAACACAACATTCTTTGACCCAGCTGGTGGTGGAGACCCAATCCTTTACCAGCACTTATTC
Pangio_cf_shelfordii_LR09_11_PeninsularMalaysia_LR11477 GGTGCCTGAGCCGGAATAGTTGGAACTGCCCTCAGCCTGTTAATCCGGGCTGAGCTCAGCCAACCTGGCTCATTGCTTGGTGACGACCAAATTTATAACGTCATTGTTACCGCCCACGCCTTTGTAATAATCTTCTTTATAGTGATGCCAATTCTCATTGGAGGATTTGGTAATTGACTTATCCCACTTATGATTGGTGCCCCCGACATGGCATTCCCCCGAATAAACAACATAAGCTTCTGACTTCTACCCCCCTCCTTTCTTCTTCTCCTGGCCTCCTCCGGCGTAGAAGCGGGGGCTGGAACAGGATGAACTGTTTATCCACCACTAGCAGGCAACCTTGCCCATGCTGGTGCATCCGTAGACCTAACCATCTTCTCCCTCCACTTAGCTGGTGTATCCTCCATCTTGGGGGCAATTAACTTTATTACTACAACAATTAATATAAAACCCCCAGCCATCTCCCAATATCAAACACCCCTATTTATCTGAGCGGTACTTATTACAGCTGTACTTCTTCTATTGTCACTACCAGTCCTTGCTGCTGGAATTACAATGCTTCTTACAGACCGAAACCTAAACACAACATTCTTTGACCCAGCTGGTGGTGGAGACCCAATCCTTTATCAGCACTTATTC
Pangio_cf_shelfordii_LR10_10_Sarawak_LR11348 GGTGCCTGAGCCGGAATAGTTGGAACTGCCCTCAGCCTCTTAATTCGGGCTGAGCTCAGTCAACCCGGCTCATTACTTGGTGACGACCAAATTTATAACGTCATTGTAACCGCCCACGCCTTTGTTATAATTTTCTTTATAGTAATGCCGATCCTCATTGGGGGATTTGGTAACTGACTTATTCCACTTATGATTGGTGCCCCTGATATGGCATTCCCCCGAATAAATAACATAAGCTTTTGACTCCTACCTCCGTCCTTCCTATTACTTCTGGCCTCTTCTGGCGTTGAAGCCGGAGCAGGAACGGGATGAACTGTCTACCCACCCTTAGCAGGCAACCTTGCCCACGCTGGGGCATCTGTAGACCTGACTATCTTCTCGCTTCACTTGGCCGGTGTGTCATCCATCTTGGGGGCAATCAATTTCATTACTACAACAATTAACATAAAACCCCCAGCCATCTCTCAATATCAGACACCACTATTTATTTGAGCAGTATTAATCACAGCTGTCCTTCTCCTGCTATCCCTACCAGTCCTTGCTGCCGGAATTACAATGCTACTTACCGACCGAAACCTAAACACAACATTCTTTGACCCAGCCGGTGGAGGAGACCCAATCCTTTATCAACACCTATTC
Pangio_cf_shelfordii_LR10_10_Sarawak_LR11351 GGTGCCTGAGCCGGAATAGTTGGAACTGCCCTCAGCCTCTTAATTCGGGCTGAGCTCAGTCAACCCGGCTCATTACTTGGTGACGACCAAATTTATAACGTCATTGTAACCGCCCACGCCTTTGTTATAATTTTCTTTATAGTAATGCCGATCCTCATTGGGGGATTTGGTAACTGACTTATTCCACTTATGATTGGTGCCCCTGATATGGCATTCCCCCGAATAAATAACATAAGCTTTTGACTCCTACCTCCGTCCTTCCTATTACTTCTGGCCTCTTCTGGCGTTGAAGCCGGAGCAGGAACGGGATGAACTGTCTACCCACCCTTAGCAGGCAACCTTGCCCACGCTGGGGCATCTGTAGACCTGACTATCTTCTCGCTTCACTTGGCCGGTGTGTCATCCATCTTGGGGGCAATCAATTTCATTACTACAACAATTAACATAAAACCCCCAGCCATCTCTCAATATCAGACACCACTATTTATTTGAGCAGTATTAATCACAGCTGTCCTTCTCCTGCTATCCCTACCAGTCCTTGCTGCCGGAATTACAATGCTACTTACCGACCGAAACCTAAACACAACATTCTTTGACCCAGCCGGTGGAGGAGACCCAATCCTTTATCAACACCTATNC
Pangio_cf_shelfordii_LR12_28_Kalimantan_LR12319 GGTGCCTGAGCCGGAATAGTTGGAACTGCCCTCAGCCTCTTAATTCGGGCTGAACTCAGTCAACCCGGCTCATTACTTGGTGACGACCAAATTTATAACGTCATTGTAACTGCTCACGCCTTTGTTATAATTTTCTTTATAGTAATGCCAATCCTCATTGGGGGATTTGGTAATTGGCTTATTCCACTTATGATTGGCGCCCCTGATATGGCATTCCCCCGGATAAATAACATAAGCTTTTGACTCCTACCTCCGTCCTTTCTTCTACTTCTAGCCTCTTCTGGCGTCGAAGCCGGAGCCGGAACGGGGTGAACTGTTTATCCACCCTTGGCAGGCAACCTTGCCCACGCTGGAGCATCTGTTGATCTAACCATCTTCTCACTTCATTTGGCCGGTGTATCATCCATCTTGGGGGCAATCAACTTCATTACTACAACAATTAATATAAAACCCCCAGCCATTTCTCAGTACCAAACACCACTATTTATCTGAGCAGTACTAATTACAGCTGTCCTCCTCCTGTTATCCCTGCCAGTCCTTGCTGCCGGAATTACAATGCTACTCACCGACCGGAACCTAAACACAACATTCTTTGACCCAGCCGGTGGAGGAGACCCAATCCTTTATCAACACCTATTC
Pangio_cf_shelfordii_LR12_28_Kalimantan_LR12320 GGTGCCTGAGCCGGAATAGTTGGAACTGCCCTCAGCCTCTTAATTCGGGCTGAACTCAGTCAACCCGGCTCATTACTTGGTGACGACCAAATTTATAACGTCATTGTAACTGCTCACGCCTTTGTTATAATTTTCTTTATAGTAATGCCAATCCTCATTGGGGGATTTGGTAATTGGCTTATTCCACTTATGATTGGCGCCCCTGATATGGCATTCCCCCGGATAAATAACATAAGCTTTTGACTCCTACCTCCGTCCTTTCTTCTACTTCTAGCCTCTTCTGGCGTCGAAGCCGGAGCCGGAACGGGGTGAACTGTTTATCCACCCTTGGCAGGCAACCTTGCCCACGCTGGAGCATCTGTTGATCTAACCATCTTCTCACTTCATTTGGCCGGTGTATCATCCATCTTGGGGGCAATCAACTTCATTACTACAACAATTAATATAAAACCCCCAGCCATTTCTCAGTACCAAACACCACTATTTATCTGAGCAGTACTAATTACAGCTGTCCTCCTCCTGTTATCCCTGCCAGTCCTTGCTGCCGGAATTACAATGCTACTCACCGACCGGAACCTAAACACAACATTCTTTGACCCAGCCGGTGGAGGAGACCCAATCCTTTATCAACACCTATTC
Gitchak_nakana_CDN1 NNNNNNNNNNNNNNNNNAGTTGGGACCGCCCTCAGCCTTTTAATCCGCGCTGAATTAAGCCAGCCCGGGTCTCTACTCGGCGACGACCAGATTTACAACGTCATTGTTACCGCCCACGCCTTCGTTATAATCTTCTTTATAGTGATGCCAATTCTCATTGGCGGGTTTGGAAACTGACTGATCCCGCTCATGATCGGGGCTCCGGACATAGCATTTCCGCGAATAAATAACATAAGCTTCTGACTCCTCCCGCCCTCTTTCCTACTTCTATTAGCCTCCTCCGGCGTAGAAGCAGGCGCAGGGACAGGGTGAACTGTCTACCCCCCACTAGCCGGTAATCTGGCACATGCTGGTGCATCCGTGGACTTAACAATCTTTTCCTTGCACCTCGCAGGTGCTTCCTCAATCTTGGGGGCGATCAACTTTATCACTACGACAATTAATATGAAGCCCCCGGCTATTTCCCAGTACCAAACACCCCTATTTATCTGAGCTGTGCTTATCACAGCCGTCCTTCTCCTGTTGTCCCTTCCTGTCCTAGCTGCTGGAATCACAATATTGTTAACGGACCGAAACTTAAATACGACATTCTTTGACCCGGCTGGGGGAGGCGACCCAATCCTTTACCAGCACTTATTC
Gitchak_nakana_CDN2 NNNNNNNNNNNNNNNNNAGTTGGGACCGCCCTCAGCCTTTTAATCCGCGCTGAATTAAGCCAGCCCGGGTCTCTACTCGGCGACGACCAGATTTACAACGTCATTGTTACCGCCCACGCCTTCGTTATAATCTTCTTTATAGTGATGCCAATTCTCATTGGCGGGTTTGGAAACTGACTGATCCCGCTCATGATCGGGGCTCCGGACATAGCATTTCCGCGAATAAATAACATAAGCTTCTGACTCCTCCCGCCCTCTTTCCTACTTCTATTAGCCTCCTCCGGCGTAGAAGCAGGCGCAGGGACAGGGTGAACTGTCTACCCCCCACTAGCCGGTAATCTGGCACATGCTGGTGCATCCGTGGACTTAACAATCTTTTCCTTGCACCTCGCAGGTGCTTCCTCAATCTTGGGGGCGATCAACTTTATCACTACGACAATTAATATGAAGCCCCCGGCTATTTCCCAGTACCAAACACCCCTATTTATCTGAGCTGTGCTTATCACAGCCGTCCTTCTCCTGTTGTCCCTTCCTGTCCTAGCTGCTGGAATCACAATATTGTTAACGGACCGAAACTTAAATACGACATTCTTTGACCCGGCTGGGGGAGGCGACCCAATCCTTTACCAGCACTTATTC
